# Supplementary material for: ﻿Paraphlomisyingdeensis (Lamiaceae), a new species from Guangdong (China)
Source: PhytoKeys. 2023 Feb 8;219:107–20. doi: 10.3897/phytokeys.219.97547 (PMC10209621; doi:10.3897/phytokeys.219.97547)
Supplement: XML Treatment for Paraphlomis yingdeensis [file phytokeys.219.97547-treatment1.xml]

<!DOCTYPE tp:taxon-treatment
  PUBLIC "-//TaxonX//DTD Taxonomic Treatment Publishing DTD v0 20100105//EN" "tax-treatment-NSO.dtd">
<tp:taxon-treatment xmlns:tp="http://www.plazi.org/taxpub"><tp:treatment-meta><kwd-group><label>Taxon classification</label><kwd>
                <named-content content-type="kingdom">Plantae</named-content>
              </kwd><kwd>
                <named-content content-type="order">Lamiale</named-content>
              </kwd><kwd>
                <named-content content-type="family">Lamiaceae</named-content>
              </kwd></kwd-group><mixed-citation publication-type="journal"><person-group><name><surname>Guo</surname><given-names>Guo-Xin</given-names></name><name><surname>Zhao</surname><given-names>Wan-Yi</given-names></name><name><surname>Chen</surname><given-names>Ya-Ping</given-names></name><name><surname>Xiao</surname><given-names>Jin-Hai</given-names></name><name><surname>Li</surname><given-names>Yuan-Qiu</given-names></name><name><surname>Fan</surname><given-names>Qiang</given-names></name></person-group><article-title>﻿<italic><tp:taxon-name><tp:taxon-name-part taxon-name-part-type="genus" reg="Paraphlomis">Paraphlomis</tp:taxon-name-part><tp:taxon-name-part taxon-name-part-type="species" reg="yingdeensis">yingdeensis</tp:taxon-name-part></tp:taxon-name></italic> (<tp:taxon-name><tp:taxon-name-part taxon-name-part-type="family">Lamiaceae</tp:taxon-name-part></tp:taxon-name>), a new species from Guangdong (China)</article-title><source>PhytoKeys</source><day>08</day><month>02</month><year>2023</year><volume>219</volume><fpage>107</fpage><lpage>120</lpage><pub-id pub-id-type="doi">10.3897/phytokeys.219.97547</pub-id></mixed-citation></tp:treatment-meta><tp:nomenclature><label>﻿</label><tp:taxon-name>
              <object-id xmlns:xlink="http://www.w3.org/1999/xlink" content-type="arpha" xlink:type="simple">2B9BE82B-19BE-5389-B061-A4A45A2AFD06</object-id>
              <tp:taxon-name-part taxon-name-part-type="genus" reg="Paraphlomis">Paraphlomis</tp:taxon-name-part>
              <tp:taxon-name-part taxon-name-part-type="species" reg="yingdeensis">yingdeensis</tp:taxon-name-part>
              <object-id xmlns:xlink="http://www.w3.org/1999/xlink" content-type="ipni" xlink:type="simple">urn:lsid:ipni.org:names:77313387-1</object-id>
            </tp:taxon-name><tp:taxon-authority>W.Y.Zhao, Y.Q.Li &amp; Q.Fan</tp:taxon-authority><tp:taxon-status xmlns:xlink="http://www.w3.org/1999/xlink" xlink:type="simple">sp. nov.</tp:taxon-status><xref ref-type="fig" rid="F2">Figs 2</xref><xref ref-type="fig" rid="F3">, 3</xref><xref ref-type="fig" rid="F4">, 4 Chinese name: 英德假糙苏</xref></tp:nomenclature><tp:treatment-sec sec-type="material" id="SECID0ETUAE"><title>Type.</title><p>China. Guangdong Province: Yingde City, Boluo Town, on the way from Xinzhai Village to Changshan Village, on the limestone cliff at the roadside, <named-content xmlns:xlink="http://www.w3.org/1999/xlink" content-type="dwc:verbatimCoordinates" xlink:type="simple"><named-content content-type="geo-json" specific-use="{&#34;type&#34;:&#34;Point&#34;,&#34;coordinates&#34;:[113.000000,24.400000]}" id="NCID0E3UAE" xlink:type="simple">24°24'N, 113°0'E</named-content></named-content>, alt. 61 m, 29 May 2021, <italic>Zhao Wan-Yi</italic>, <italic>Li Yuan-Qiu</italic>, <italic>Pan Jia-Wen &amp; Yang Ling-Han ZWY-2092</italic> (holotype: SYS00236856! isotypes: KUN!, SYS00236857!, SYS00236858!, SYS00236859!)</p><fig id="F2" position="float" orientation="portrait"><object-id xmlns:xlink="http://www.w3.org/1999/xlink" content-type="doi" xlink:type="simple">10.3897/phytokeys.219.97547.figure2</object-id><object-id xmlns:xlink="http://www.w3.org/1999/xlink" content-type="arpha" xlink:type="simple">3818AF73-208B-5F4D-BEDE-D05909D9D4BA</object-id><label>Figure 2.</label><caption><p><italic><tp:taxon-name><tp:taxon-name-part taxon-name-part-type="genus" reg="Paraphlomis">Paraphlomis</tp:taxon-name-part><tp:taxon-name-part taxon-name-part-type="species" reg="yingdeensis">yingdeensis</tp:taxon-name-part></tp:taxon-name></italic> from the type locality <bold>A</bold> habitat <bold>B, C</bold> plants <bold>D</bold> stem. (Photographs: <bold>A, C, D</bold> by W.-Y. Zhao; <bold>B</bold> by Y.-Q. Li).</p></caption><graphic xmlns:xlink="http://www.w3.org/1999/xlink" xlink:href="phytokeys-219-107_article-97547__-g002.jpg" position="float" orientation="portrait" xlink:type="simple" id="oo_806747.jpg"><uri content-type="original_file" xlink:type="simple">https://binary.pensoft.net/fig/806747</uri></graphic></fig></tp:treatment-sec><tp:treatment-sec sec-type="diagnosis" id="SECID0EJWAE"><title>Diagnosis.</title><p><italic><tp:taxon-name><tp:taxon-name-part taxon-name-part-type="genus" reg="Paraphlomis">Paraphlomis</tp:taxon-name-part><tp:taxon-name-part taxon-name-part-type="species" reg="yingdeensis">yingdeensis</tp:taxon-name-part></tp:taxon-name></italic> is morphologically similar to <tp:taxon-name><tp:taxon-name-part taxon-name-part-type="genus" reg="Paraphlomis">P.</tp:taxon-name-part><tp:taxon-name-part taxon-name-part-type="species" reg="foliata">foliata</tp:taxon-name-part><tp:taxon-name-part taxon-name-part-type="infraspecific-rank">subsp.</tp:taxon-name-part><tp:taxon-name-part taxon-name-part-type="subspecies" reg="montigena">montigena</tp:taxon-name-part></tp:taxon-name> and <italic><tp:taxon-name><tp:taxon-name-part taxon-name-part-type="genus" reg="Paraphlomis">P.</tp:taxon-name-part><tp:taxon-name-part taxon-name-part-type="species" reg="nana">nana</tp:taxon-name-part></tp:taxon-name></italic>, but differs from the former in its lamina and calyx densely villous (vs. sparsely strigose), base of lamina not decurrent (vs. decurrent) and apex of calyx teeth bristle-like-acuminate (vs. acuminate) and from the latter in its plants 10–20 cm tall (vs. 1–5 cm tall), lamina 6.2–16.5 × 4–11.5 cm and densely villous (vs. 2–7 × 1.5–4 cm and densely strigose) and corolla yellow (vs. white).</p><fig id="F3" position="float" orientation="portrait"><object-id xmlns:xlink="http://www.w3.org/1999/xlink" content-type="doi" xlink:type="simple">10.3897/phytokeys.219.97547.figure3</object-id><object-id xmlns:xlink="http://www.w3.org/1999/xlink" content-type="arpha" xlink:type="simple">01CB314B-48F8-5B18-BBCD-09B0E8BE5AB4</object-id><label>Figure 3.</label><caption><p>Floral traits of <italic><tp:taxon-name><tp:taxon-name-part taxon-name-part-type="genus" reg="Paraphlomis">Paraphlomis</tp:taxon-name-part><tp:taxon-name-part taxon-name-part-type="species" reg="yingdeensis">yingdeensis</tp:taxon-name-part></tp:taxon-name></italic><bold>A, B</bold> inflorescences <bold>C</bold> frontal view of flower <bold>D</bold> lateral view of flower <bold>E</bold> corolla and dissected calyx (inner view) <bold>F</bold> pistil and stamens <bold>G</bold> anthers <bold>H</bold> ovary. (Photographs: <bold>A, B</bold> by Y.-Q. Li; <bold>C–H</bold> by W.-Y. Zhao).</p></caption><graphic xmlns:xlink="http://www.w3.org/1999/xlink" xlink:href="phytokeys-219-107_article-97547__-g003.jpg" position="float" orientation="portrait" xlink:type="simple" id="oo_806748.jpg"><uri content-type="original_file" xlink:type="simple">https://binary.pensoft.net/fig/806748</uri></graphic></fig></tp:treatment-sec><tp:treatment-sec sec-type="description" id="SECID0EAZAE"><title>Description.</title><p><bold><italic>Herbs</italic></bold> perennial, 10–20 cm tall. <bold><italic>Rhizomes</italic></bold> short; roots fibrous, yellowish-brown, glabrous. <bold><italic>Stems</italic></bold> erect or prostrate, 4-angled, green (young branch) to purplish-red, densely villous. <bold><italic>Leaves</italic></bold> opposite, leafless towards base, upper two pairs crowded and rosulate; petiole 0.3–2.5 cm long, densely villous; lamina obovate, papery, 6.2–16.5 cm long, 4–11.5 cm wide, apex obtuse, base broadly cuneate, margin crenate-serrate; adaxially green, abaxially light green, densely villous on both sides; lateral veins 5–7-paired, obviously raised abaxially. <bold><italic>Verticillasters</italic></bold> in compact, sometimes capitate-like inflorescences, 8–16-flowered, 2.2–3.0 cm in diam.; bracteoles lanceolate to linear, 7–8 mm long, densely villous. <bold><italic>Calyx</italic></bold> light green, translucent, membranous, campanulate, 6–7 mm long, densely villous outside, glabrous inside, conspicuously 10-veined; teeth 5, subequal, triangular lanceolate, 3–4 mm long, apex bristle-like-acuminate. <bold><italic>Corolla</italic></bold> yellow, 1.5–1.8 cm long; tube 1.0–1.1 cm long, ca. 1.5 mm in diam., straight, pubescent annulate in throat inside; 2-lipped, villous outside, upper lip oblong, margin entire, erect, ca. 6 mm long, ca. 3.5 mm wide; lower lip spreading or reflexed, 4–5 mm long, 3-lobed, medium lobe suborbicular, apex emarginate, lateral lobes oblong, apex obtuse. <bold><italic>Stamens</italic></bold> 4, inserted above middle and upper of corolla tube, straight, included, filaments flat, sparsely puberulent-villous; anther cells 2, ovoid, glabrous. <bold><italic>Style</italic></bold> filiform, included, glabrous, apex subequally 2-lobed. <bold><italic>Ovary</italic></bold> 4-loculed, glabrous. <bold><italic><tp:taxon-name><tp:taxon-name-part taxon-name-part-type="genus" reg="Nutlets">Nutlets</tp:taxon-name-part></tp:taxon-name></italic></bold> not seen.</p><fig id="F4" position="float" orientation="portrait"><object-id xmlns:xlink="http://www.w3.org/1999/xlink" content-type="doi" xlink:type="simple">10.3897/phytokeys.219.97547.figure4</object-id><object-id xmlns:xlink="http://www.w3.org/1999/xlink" content-type="arpha" xlink:type="simple">0C9D0225-DEEE-532E-B7E2-ECDD1F2B3068</object-id><label>Figure 4.</label><caption><p>Line drawing of <italic><tp:taxon-name><tp:taxon-name-part taxon-name-part-type="genus" reg="Paraphlomis">Paraphlomis</tp:taxon-name-part><tp:taxon-name-part taxon-name-part-type="species" reg="yingdeensis">yingdeensis</tp:taxon-name-part></tp:taxon-name></italic><bold>A</bold> plant <bold>B</bold> transverse section of stem <bold>C</bold> pistil <bold>D</bold> frontal view of flower <bold>E</bold> dissected calyx (outside view) <bold>F</bold> dissected corolla <bold>G</bold> lateral view of flower. (Drawn by Rong-En Wu).</p></caption><graphic xmlns:xlink="http://www.w3.org/1999/xlink" xlink:href="phytokeys-219-107_article-97547__-g004.jpg" position="float" orientation="portrait" xlink:type="simple" id="oo_806749.jpg"><uri content-type="original_file" xlink:type="simple">https://binary.pensoft.net/fig/806749</uri></graphic></fig></tp:treatment-sec><tp:treatment-sec sec-type="distribution" id="SECID0EZ2AE"><title>Distribution and habitat.</title><p>Currently, only one population of <italic><tp:taxon-name><tp:taxon-name-part taxon-name-part-type="genus" reg="Paraphlomis">P.</tp:taxon-name-part><tp:taxon-name-part taxon-name-part-type="species" reg="yingdeensis">yingdeensis</tp:taxon-name-part></tp:taxon-name></italic> was found in Boluo Town, Yingde City, in northern Guangdong Province. This town was located in the subtropical monsoon climate region, with development of a large area of karst landform. <italic><tp:taxon-name><tp:taxon-name-part taxon-name-part-type="genus" reg="Paraphlomis">Paraphlomis</tp:taxon-name-part><tp:taxon-name-part taxon-name-part-type="species" reg="yingdeensis">yingdeensis</tp:taxon-name-part></tp:taxon-name></italic> usually grows on moist limestone cliffs in evergreen broad-leaved forests in association with <italic><tp:taxon-name><tp:taxon-name-part taxon-name-part-type="genus" reg="Tectaria">Tectaria</tp:taxon-name-part><tp:taxon-name-part taxon-name-part-type="species" reg="devexa">devexa</tp:taxon-name-part></tp:taxon-name></italic> Copel., <italic><tp:taxon-name><tp:taxon-name-part taxon-name-part-type="genus" reg="Primulina">Primulina</tp:taxon-name-part><tp:taxon-name-part taxon-name-part-type="species" reg="yingdeensis">yingdeensis</tp:taxon-name-part></tp:taxon-name></italic> Z.L. Ning, M. Kang &amp; X.Y. Zhuang, <italic><tp:taxon-name><tp:taxon-name-part taxon-name-part-type="genus" reg="Begonia">Begonia</tp:taxon-name-part><tp:taxon-name-part taxon-name-part-type="species" reg="leprosa">leprosa</tp:taxon-name-part></tp:taxon-name></italic> Hance and <italic><tp:taxon-name><tp:taxon-name-part taxon-name-part-type="genus" reg="Ficus">Ficus</tp:taxon-name-part></tp:taxon-name></italic> spp.</p></tp:treatment-sec><tp:treatment-sec sec-type="phenology" id="SECID0E44AE"><title>Phenology.</title><p>Flowering from May to June and fruiting from June to August.</p></tp:treatment-sec><tp:treatment-sec sec-type="etymology" id="SECID0EC5AE"><title>Etymology.</title><p>The specific epithet “<italic>yingdeensis</italic>” is derived from the type locality of the new species, i.e. Yingde City in Guangdong, China.</p></tp:treatment-sec><tp:treatment-sec sec-type="material" id="SECID0EK5AE"><title>Additional specimens examined</title><p>(<bold>paratypes</bold>). China. Guangdong Province: Yingde City, Boluo Town, on the way from Xinzhai Village to Changshan Village, <named-content xmlns:xlink="http://www.w3.org/1999/xlink" content-type="dwc:verbatimCoordinates" xlink:type="simple"><named-content content-type="geo-json" specific-use="{&#34;type&#34;:&#34;Point&#34;,&#34;coordinates&#34;:[113.000000,24.400000]}" id="NCID0EV5AE" xlink:type="simple">24°24'N, 113°0'E</named-content></named-content>, alt. 61 m, 9 June 2021, <italic>Q. Fan 19013</italic> (SYS); <italic>ibid.</italic>, 5 June 2022, <italic>Li Yuan-Qiu ZWY-2020</italic> (SYS); <italic>ibid.</italic>, 14 August 2022, <italic>Ye Fan ZWY-2032</italic> (SYS).</p></tp:treatment-sec><tp:treatment-sec sec-type="Specimens of P. foliata subsp. montigena examined" id="SECID0EE6AE"><title>Specimens of <tp:taxon-name><tp:taxon-name-part taxon-name-part-type="genus" reg="Paraphlomis">P.</tp:taxon-name-part><tp:taxon-name-part taxon-name-part-type="species" reg="foliata">foliata</tp:taxon-name-part><tp:taxon-name-part taxon-name-part-type="infraspecific-rank">subsp.</tp:taxon-name-part><tp:taxon-name-part taxon-name-part-type="subspecies" reg="montigena">montigena</tp:taxon-name-part></tp:taxon-name> examined.</title><p>China. Anhui Province: Xi County, Qingliangfeng, alt. 1300 m, 29 October 1980, <italic>Guo Xin-Hu 800023</italic> (ANUB 13030926); <italic>ibid.</italic>, 16 July 1989, <italic>Guo Xin-Hu &amp; Zhou Shou-Biao 89011</italic> (KUN 778733).</p></tp:treatment-sec><tp:treatment-sec sec-type="Specimens of P. nana examined" id="SECID0EDAAG"><title>Specimens of <italic><tp:taxon-name><tp:taxon-name-part taxon-name-part-type="genus" reg="Paraphlomis">P.</tp:taxon-name-part><tp:taxon-name-part taxon-name-part-type="species" reg="nana">nana</tp:taxon-name-part></tp:taxon-name></italic> examined.</title><p>China. Chongqing: Chongkou County, Mingzhong Town, Jinchi Village, Longmenxi, Dabashan National Natural Reserve, on the moist cliff, alt. 996 m, 7 July 2021, <italic>Chi Xiong XC21097</italic> (holotype: KUN; isotypes: CQNM, IBK); Wushan County, Zhuxian Town, Shizhuzi Village, Daguling, Wulipo National Natural Reserve, in the moist valley, alt. 1310 m, 18 July 2021, <italic>Chi Xiong &amp; Hou-Lin Zhou XC21126</italic> (KUN); <italic>ibid.</italic>, 11 September 2021, <italic>Hou-Lin Zhou s.n.</italic> (KUN).</p></tp:treatment-sec></tp:taxon-treatment>
